# Supplementary material for: Protective effects of ectoine on articular chondrocytes and cartilage in rats for treating osteoarthritis
Source: PLoS One. 2024 Feb 29;19(2):e0299351. doi: 10.1371/journal.pone.0299351 (PMC10903896; doi:10.1371/journal.pone.0299351)
Supplement: S2 Table — (XLSX) [file pone.0299351.s006.xlsx]

## Sheet: Sheet1
Control	H2O2	0.5% Ec+H2O2	1.0 % Ec+H2O2	1.5% Ec+H2O2	DEX+H2O2
30	63	48	47	37	45
32	67	47	44	36	42
32	68	46	44	39	44
33	70	45	42	35	41
	Mean fluorescence intensity
