# Supplementary material for: Protective effects of ectoine on articular chondrocytes and cartilage in rats for treating osteoarthritis
Source: PLoS One. 2024 Feb 29;19(2):e0299351. doi: 10.1371/journal.pone.0299351 (PMC10903896; doi:10.1371/journal.pone.0299351)
Supplement: S3 Table — (XLSX) [file pone.0299351.s007.xlsx]

## Sheet: COX-2
Control	IL-1β	0.5% Ec+IL-1β	1.0 % Ec+IL-1β	1.5% Ec+IL-1β	DEX+IL-1β
1.23198	11.4271	6.80839	4.84692	2.997	2.74789
0.852785	10.6434	6.75787	5.15022	2.96046	3.94878
1.40824	13.8342	8.16535	5.26773	3.29408	2.38477
0.841873	10.3294	6.93727	4.89382	2.34235	1.94222
0.860937	9.98434	6.82743	6.83742	2.84835	3.98828
0.763565	10.8415	8.83757	6.3849	3.98489	2.98453
	Cox-2/β-actin mRNA relative expression

## Sheet: MMP-3
Control	IL-1β	0.5% Ec+IL-1β	1.0 % Ec+IL-1β	1.5% Ec+IL-1β	DEX+IL-1β
1.23295	8.17563	5.10713	3.27062	1.35214	2.39849
0.850983	9.09219	6.23022	4.00146	2.48721	1.39858
1.41985	8.22736	6.37023	4.81625	1.52652	1.83775
0.843837	8.27361	5.84734	3.38752	1.39852	1.93885
0.861948	8.19381	5.35713	3.38534	3.39852	1.94885
0.763376	9.90392	6.34864	4.38852	2.39857	1.93855
	MMP-3/β-actin mRNA relative expression

## Sheet: MMP-9
Control	IL-1β	0.5% Ec+IL-1β	1.0 % Ec+IL-1β	1.5% Ec+IL-1β	DEX+IL-1β
1.13198	9.84774	6.06938	4.81781	1.88457	2.39859
0.853987	8.27913	5.79534	3.42462	2.4349	2.59765
1.10862	9.44917	6.89134	4.29882	3.97825	2.39875
0.842397	7.49881	7.49328	3.38755	2.39752	1.94885
0.967894	8.48573	6.38434	3.39858	2.38747	1.95887
0.763576	8.33243	5.3876	4.38877	2.98452	2.59685
	MMP-9/β-actin mRNA relative expression
