# Supplementary material for: Protective effects of ectoine on articular chondrocytes and cartilage in rats for treating osteoarthritis
Source: PLoS One. 2024 Feb 29;19(2):e0299351. doi: 10.1371/journal.pone.0299351 (PMC10903896; doi:10.1371/journal.pone.0299351)
Supplement: S4 Table — (XLSX) [file pone.0299351.s008.xlsx]

## Sheet: Sheet1
Control	IL-1β	0.5% Ec+IL-1β	1.0% Ec+IL-1β	1.5% Ec+IL-1β	DEX+IL-1β
75	34	52	56	65	54
73	40	43	47	66	45
76	33	54	59	64	50
73	38	52	58	63	48
71	35	43	60	61	57
	Col2A1 mean fluorescence intensity
