# Supplementary material for: Protective effects of ectoine on articular chondrocytes and cartilage in rats for treating osteoarthritis
Source: PLoS One. 2024 Feb 29;19(2):e0299351. doi: 10.1371/journal.pone.0299351 (PMC10903896; doi:10.1371/journal.pone.0299351)
Supplement: S5 Table — (XLSX) [file pone.0299351.s009.xlsx]

## Sheet: Sheet1
Control	IL-1β	0.5% Ec+IL-1β	1.0 % Ec+IL-1β	1.5% Ec+IL-1β	DEX+IL-1β
0.981544	0.427057	0.508386	0.846921	0.907001	0.547885
0.980974	0.343371	0.757872	0.650221	0.760456	0.748776
1.02184	0.334215	0.565353	0.767734	0.694077	0.734773
1.02085	0.329445	0.63721	0.593853	0.794234	0.732223
0.983876	0.284321	0.527406	0.697422	0.848133	0.588284
1.02736	0.441098	0.437572	0.784463	0.898432	0.584534
	Col2A1/β-actin mRNA relative expression
