# Supplementary material for: Protective effects of ectoine on articular chondrocytes and cartilage in rats for treating osteoarthritis
Source: PLoS One. 2024 Feb 29;19(2):e0299351. doi: 10.1371/journal.pone.0299351 (PMC10903896; doi:10.1371/journal.pone.0299351)
Supplement: S6 Table — (XLSX) [file pone.0299351.s010.xlsx]

## Sheet: Sheet1
Sham	OA	OA+Ec	OA+HA
1	12	8	9
1	10	6	7
2	9	4	5
1	11	5	6
1	9	8	7
2	9	7	6
2	10	5	5
1	12	4	6
2	9	6	8
1	11	7	7
	OARIS Scores
